# Supplementary material for: The Construction of Surface-Frustrated Lewis Pair Sites to Improve the Nitrogen Reduction Catalytic Activity of In2O3
Source: Molecules. 2023 Oct 17;28(20):7130. doi: 10.3390/molecules28207130 (PMC10608886; doi:10.3390/molecules28207130)
Supplement: Supplementary file 1 [file molecules-28-07130-s001.zip]

Archive with 1 entries (1 files):
- molecules-2660726-supplementary.pdf
